# Supplementary material for: Lokomat vs. Conventional Therapy—Impact on Gait Symmetry in Hemiparetic Patients: Preliminary Clinical Study
Source: Healthcare (Basel). 2025 Apr 18;13(8):929. doi: 10.3390/healthcare13080929 (PMC12027008; doi:10.3390/healthcare13080929)
Supplement: Supplementary file 1 [file healthcare-13-00929-s001.zip]

Archive with 1 entries (1 files):
- healthcare-3475226-supplementary.pdf
